# Supplementary material for: Dynamics of Bacterial Root Endophytes of Malus domestica Plants Grown in Field Soils Affected by Apple Replant Disease
Source: Front Microbiol. 2022 Mar 25;13:841558. doi: 10.3389/fmicb.2022.841558 (PMC8993231; doi:10.3389/fmicb.2022.841558)
Supplement: Supplementary Table 1 — Origins of the different isolates. Isolates were obtained from roots grown only in ARD plots (yellow), grass plots (green) or both plots (gray). Isolates were identified using Sanger sequencing and blasting against the NCBI database. The closest hit at species level is shown. [file Data_Sheet_1.zip]

Archive with 2 entries (2 files):
- Table_1.tif
- Table_2.tif
